# Supplementary material for: A Risk Factor Analysis of SARS-CoV-2 Infection in Animals in COVID-19-Affected Households
Source: Viruses. 2023 Mar 11;15(3):731. doi: 10.3390/v15030731 (PMC10051903; doi:10.3390/v15030731)
Supplement: Supplementary file 1 [file viruses-15-00731-s001.zip]

Archive with 1 entries (1 files):
- viruses-2239989-supplementary.pdf
